# Supplementary material for: Transcriptome Analysis of mfs2-Defective Penicillium digitatum Mutant to Reveal Importance of Pdmfs2 in Developing Fungal Prochloraz Resistance
Source: Microorganisms. 2024 Apr 28;12(5):888. doi: 10.3390/microorganisms12050888 (PMC11123787; doi:10.3390/microorganisms12050888)
Supplement: Supplementary file 1 [file microorganisms-12-00888-s001.zip]

Archive with 1 entries (1 files):
- microorganisms-2939896-supplementary.pdf
